# Supplementary material for: Toward better annotation in plant metabolomics: isolation and structure elucidation of 36 specialized metabolites from Oryza sativa (rice) by using MS/MS and NMR analyses
Source: Metabolomics. 2013 Dec 29;10(4):543–55. doi: 10.1007/s11306-013-0619-5 (PMC4097337; doi:10.1007/s11306-013-0619-5)
Supplement: Supplementary file 5 — Supplementary material 5 (XLSX 19 kb) MS/MS and on-line UV spectral data of isolated compounds [file 11306_2013_619_MOESM5_ESM.xlsx]

## Sheet: Sheet1
Supplementary data file 5. MS/MS and on-line UV spectra data of isolated compounds from rice
Compound No.	Isolation No.	Compound Name	Molecular Formula	Exact mass [M]	Calc.Mass	Calc.Mass		Measured mass		[M+H]+	[M+H]+			Measured mass	MS/MS	[M-H]-	[M-H]-		MSI level ID
				Molecular Weight Calculator	[M+H]+	[M-H]-	R.T. (min)	[M+H]+	[M+H]+	Error	Error		R.T. (min)	[M-H]-	[M-H]-	Error	Error	UV(nm)
								MS	MS/MS	mDa	ppm			MS	MS/MS	mDa	ppm
1	HBT_C08_9_8	Tricin	C17H14O7	330.074	331.082	329.066	5.98	331.082	270.0522 287.0564 315.0504 331.0824	-0.2	-0.6		5.98	329.067	161.0268 227.0336 271.0240 299.0191 314.0435	0.4	1.2	219 267 350	1
2	HBT_C07_F07_7	Tricin 7-O-β-D-glucopyranoside	C23H24O12	492.127	493.135	491.119	4.54	493.134	270.0511 315.0514 331.0821 493.1348	-0.2	-0.4		4.53	491.12		1.3	2.6	207 246 267 351	1
3	HBT_C07_F05_5	Tricin 5-O-β-D-glucopyranoside	C23H24O12	492.127	493.135	491.119	4.19	493.135	270.0555 315.0505 331.0827	0.3	0.6		4.19	491.119	299.0194 314.0420 329.0663 491.1160	0.1	0.2	212 265 346	1
4	HBT_C07_F06_7	Tricin 7-O-rutinoside	C29H34O16	638.185	639.193	637.177	4.31	639.192	331.0819 493.1327 639.1917	-0.4	-0.6		4.32	637.177	329.0667 637.1766	-0.3	-0.5	207 247 266 351	1
5	HBT_C07_F08_6	Tricin 7-O-neohesperidoside	C29H34O16	638.185	639.193	637.177	4.43	639.194	331.0818 639.1912	1.7	2.7		4.43	637.177	314.0435 329.0665 637.1790	0	0	208 246 266 351	1
6	HBT_C07_F03_6	Tricin 7-O-(2''-O-β-D-glucopyranosyl)-β-D-glucuronopyranoside	C29H32O18	668.159	669.167	667.151	4.1	669.168	331.0815 507.1098 669.1674	1	1.5		4.1	667.15	329.0654 667.1516	-1	-1.5	209 266 351	1
7	HBT_C08_3_7	Tricin 7-O-(6''-O-malonyl)-β-D-glucopyranoside	C26H26O15	578.127	579.135	577.119	4.87	579.134	331.0822 493.1340	-1	-1.7							209 267 351	1
8	HBT_C08_6_5	Tricin 7-O-(6''-(E)-sinapoyl)-β-D-glucopyranoside	C34H34O16	698.185	699.193	697.177	5.12	699.194	207.0659 331.0819 699.1917	1.5	2.1		5.13	697.178	329.0648 697.1744	0.6	0.9	211 269 345	1
9	HBT_C08_6_7	Tricin 4'-O-(threo-β-syringylglyceryl) ether 7''-O-β-D-glucopyranoside	C34H38O17	718.211	719.219	717.203	5.24	719.22	209.0820 331.0825 539.1564 557.1671 719.2201	1.4	1.9		5.24	717.203	328.0570 537.1395	0.4	0.6	210 269 334	1
10	HBT_C08_9_7	Tricin 4'-O-(erythro-β-guaiacylglyceryl) ether	C27H26O11	526.148	527.155	525.14	5.99	527.156	270.0523 315.0497 331.0815 527.1549	1.1	2.1		5.99	525.138	165.0546 299.0189 314.0416 329.0648 525.1414	-1.3	-2.5	203 270 334	1
11	HBT_C08_10_4	Tricin 4'-O-(threo-β-guaiacylglyceryl) ether	C27H26O11	526.148	527.155	525.14	6.15	527.155	270.0527 331.0819 527.1550	0.1	0.2		6.15	525.139	165.0534 299.0219 314.0409 329.0662 525.1415	-0.7	-1.3	203 270 334	1
12	HBT_C07_F09_8	Tricin 4'-O-(erythro-β-guaiacylglyceryl) ether 7-O-β-D-glucopyranoside	C33H36O16	688.2	689.208	687.192	4.71	689.209	331.0816 527.1579 689.2102	1	1.5		4.71	687.193	165.0555 299.0207 329.0653 525.1398 687.1886	0.2	0.3	206 269 334	1
13	HBT_C08_2_7	Tricin 4'-O-(threo-β-guaiacylglyceryl) ether 7-O-β-D-glucopyranoside	C33H36O16	688.2	689.208	687.192	4.87	689.207	331.0810 527.1540 689.2106	-1	-1.5		4.87	687.193	165.0520 329.0624 525.1411 687.1895	0.6	0.9	205 270 334	1
14	HBT_C08_6_6	Tricin 4'-O-(erythro-β-guaiacylglyceryl) ether 7''-O-β-D-glucopyranoside	C33H36O16	688.2	689.208	687.192	5.2	689.207	179.0715 331.0821 509.1447 689.2100	-1.7	-2.5		5.2	687.192	328.0576 507.1286 687.1888	-0.4	-0.6	203 269 334	1
15	HBT_C08_7_2	Tricin 4'-O-(threo-β-guaiacylglyceryl) ether 7''-O-β-D-glucopyranoside	C33H36O16	688.2	689.208	687.192	5.31	689.208	179.0717 331.0816 491.1359 509.1433 689.2040	0	0		5.31	687.191	328.0579 507.1295	-1.6	-2.3	203 270 334	1
16	HBT_C08_5_4	Tricin 4'-O-(erythro-β-guaiacylglyceryl) ether 9''-O-β-D-glucopyranoside	C33H36O16	688.2	689.208	687.192	5.17	689.207	331.0806 479.1343 491.1340 509.1403 527.1526 671.1960 689.2079	-1.2	-1.7		5.16	687.193	314.0430 329.0667 687.1925	0.4	0.6	212 269 334	1
17	HBT_C08_10_3	Tricin 4'-O-(threo-β-4-hydroxyphenylglyceryl) ether	C26H24O10	496.137	497.145	495.129	6.07	497.144	270.0494 315.0508 331.0823 497.1443	-1	-2		6.07	495.129	135.0437 165.0529 299.0177 314.0431 329.0646 495.1272	0.3	0.6	218 269 334	1
18	HBT_C07_F08_5	Syringetin 3-O-β-D-glucopyranoside	C23H24O13	508.122	509.13	507.114	4.37	509.13	347.0746 509.1280	0	0		4.37	507.113	344.0526 507.1145	-1	-2	209 252 356	1
19	HBT_C07_F09_4	Syringetin 3-O-rutinoside	C29H34O17	654.18	655.187	653.172	4.21	655.188	347.04770 509.1281 655.1861	0.1	0.2		4.21	653.172	345.0584 653.1729	0.6	0.9	209 252 358	1
20	HBT_C07_F03_0	Apigenin 6-C-α-L-arabinosyl-8-C-β-L-arabinoside	C25H26O13	534.137	535.145	533.13	3.85	535.144	295.0601 325.0726 337.0736 349.0733 379.0795 391.0822 433.0920 445.1021 451.1018 469.1140 481.1117 499.1247 517.1329	-1	-1.9		3.85	533.128	353.0705 383.0786 433.1021 533.1320	-1.9	-3.6	215 272 334	1
21	HBT_C07_F03_3	Chrysoeriol 6-C-α-L-arabinosyl-8-C-β-L-arabinoside	C26H28O14	564.148	565.156	563.14	3.96	565.155	325.0721 365.0820379.0789 409.0912 421.0911 439.0976 463.1126 475.1031 481.1080 499.1252 511.1224 529.1320 547.1446	-1	-1.8		3.97	563.14	312.0695 383.0776 413.0852 473.1064 563.1406	0.1	0.2	214 272 348	1
22	HBT_C07_F03_5	Swertisin	C22H22O10	446.121	447.129	445.113	4.05	447.129	297.0743 327.0887 351.0871 381.0932 411.1054 429.1212	-0.2	-0.4		4.06	445.113	282.0491 297.0389 325.0389 445.1124	-0.2	-0.4	214 270 334	1
23	HBT_C07_F03_7	Isoorientin 7,3'-dimethyl ether	C23H24O11	476.132	477.14	475.124	4.19	477.139	327.0866 357.0970 381.0967 411.1074 423.1093 441.1147 459.1272 477.1390	-0.7	-1.5		4.19	475.123	269.0472 297.0408 327.0497 460.0997 475.1241	-0.5	-1.1	212 270 347	1
24	HBT_C07_F03_2	Luteolin 6-C-(2''-O-β-D-glucopyranosyl)-α-L-arabinoside	C26H28O15	580.143	581.151	579.135	3.87	581.15	299.0562 329.0679 353.0663 365.0671 383.0770 401.0906 419.0968	-0.5	-0.9		3.87	579.134	298.0471 399.0733 489.0980 579.1337	-1.3	-2.2	212 255 266 348	1
25	HBT_C07_F04_1	Isoscoparin 2''-O-(6'''-(E)-feruloyl)-glucopyranoside	C38H40O19	800.216	801.224	799.209	4.16	801.222	177.0522 321.1004 343.0816 367.0867 397.0961 445.1150 463.1225	-2	-2.5		4.17	799.21	323.0552 443.0984 623.1620 799.2096	0.9	1.1	213 272 334	1
26	HBT_C07_F04_2	Isoscoparin 2''-O-(6'''-(E)-p-coumaroyl)-glucopyranoside	C37H38O18	770.206	771.214	769.198	4.16	771.213	147.0441 291.0876 313.0708 343.0813 367.0829 397.0902 409.0956 427.1017 445.1145 463.1238	-0.2	-0.3		4.19	769.198	323.0556 443.0963 623.1602 769.1967	0.2	0.3	212 272 318	1
27	HBT_C07_F04_3	Isovitexin 2''-O-(6'''-(E)- feruloyl)-glucopyranoside	C37H38O18	770.206	771.214	769.198	4.19	771.213	177.0557 283.0621 313.0728 337.0727 367.0822 379.0800 397.0944 415.1030 433.1136	-0.2	-0.3		4.19	769.198	293.0453 413.0881 593.1484 769.1989	-0.1	-0.1	214 272 329	1
28	HBT_C07_F04_4	Isovitexin 2''-O-(6'''-(E)-p-coumaroyl)-glucopyranoside	C36H36O17	740.195	741.203	739.187	4.16	741.202	147.0443 283.0611 313.0702 337.0697 367.0822 379.0820 415.1059 433.1124 579.1800 741.2034	-0.8	-1.1		4.16	739.186	293.0436 413.0858 593.1484 739.0869	-1	-1.4	213 272 317	1
29	HBT_C08_8_6	1,3-O-diferuloylglycerol	C23H24O9	444.142	445.15	443.134	6.28	445.15	177.0535 251.0911 427.1450	0.3	0.7		6.29	443.136	134.0366 193.0504	2.1	4.7	219 324	1
30	HBT_C04_6	1-O-Feruloyl-β-D-glucose	C16H20O9	356.111	357.119	355.103							3.37	355.103	160.0157 175.0386 193.0502	0.1	0.3	235 329	1
31	HBT_C04_8	1-O-Sinapoyl-β-D-glucose	C17H22O10	386.121	387.129	385.113							3.37	385.113	190.0265 205.0499 223.0607	-0.2	-0.5	238 331	1
32	HBT_C04_3_6	3-O-p-Coumaroylquinic acid	C16H18O8	338.1	339.108	337.092	3.06	339.109	147.0451 321.0983	0.6	1.8		3.06	337.093	119.0493 163.0390 191.0558	0.3	0.9	224 310	1
33	HBT_C04_4_7	3-O-Feruloylquinic acid	C17H20O9	368.111	369.119	367.103	3.24	369.118	177.0555 369.1071	-0.5	-1.4		3.24	367.103	134.0362 193.0496 367.1016	0	0	217 323	1
34	HBT_C04_3_3	Salicylic acid 2-O-β-D-glucopyranoside	C13H16O8	300.085	301.092	299.077							3.05	299.076	137.024	-0.8	-2.7	226 285	1
35	HBT_C04_4_1	Kynurenic acid	C10H7NO3	189.043	190.05	188.035	3.07	190.05	144.0447 172.0397 190.0500	-0.1	-0.5		3.07	188.034	144.045	-0.4	-2.1	215 332	1
36	HBT_C04_4_3	Lycoperodine-1	C12H12N2O2	216.09	217.098	215.082	3.33	217.098	144.0816 171.0924 217.0983	0.6	2.8		3.32	215.081	116.0443 142.0642 171.1016 215.0823	-0.8	-3.7	218 270	1
